# Supplementary material for: Age Structure of Water Frogs of the Genus Pelophylax in the Middle Volga River Region (European Russia)
Source: Animals (Basel). 2025 Apr 30;15(9):1273. doi: 10.3390/ani15091273 (PMC12070855; doi:10.3390/ani15091273)
Supplement: Supplementary file 1 [file animals-15-01273-s001.zip]

Archive with 1 entries (1 files):
- animals-3590824-supplementary.pdf
